# Supplementary material for: Outpatient Versus Inpatient Administration of Ciltacabtagene Autoleucel in Multiple Myeloma: A Systematic Review of Clinical, Economic, and Humanistic Outcomes
Source: Cancers (Basel). 2026 Feb 26;18(5):755. doi: 10.3390/cancers18050755 (PMC12984309; doi:10.3390/cancers18050755)
Supplement: Supplementary file 1 [file cancers-18-00755-s001.zip]

Archive with 1 entries (1 files):
- cancers-4111911-supplementary.pdf
